# Supplementary material for: Improving Telenomus remus (Hymenoptera: Scelionidae) Adoption: Contribution of Different Egg Parasitoid Densities, Fed Adults, and Their Storage for Successful Biological Control of Spodoptera frugiperda (Lepidoptera: Noctuidae)
Source: Insects. 2025 Oct 6;16(10):1032. doi: 10.3390/insects16101032 (PMC12565221; doi:10.3390/insects16101032)
Supplement: Supplementary file 1 [file insects-16-01032-s001.zip]

Archive with 3 entries (3 files):
- supplementary Table 1 Experiment 1.xlsx
- supplementary Table 2 Experiment 2.xlsx
- supplementary Table 3 Experiment 3.xlsx
