# Supplementary material for: Improving Telenomus remus (Hymenoptera: Scelionidae) Adoption: Contribution of Different Egg Parasitoid Densities, Fed Adults, and Their Storage for Successful Biological Control of Spodoptera frugiperda (Lepidoptera: Noctuidae)
Source: Insects. 2025 Oct 6;16(10):1032. doi: 10.3390/insects16101032 (PMC12565221; doi:10.3390/insects16101032)
Supplement: Supplementary file 1 [file insects-16-01032-s001.zip › supplementary Table 1 Experiment 1.xlsx]

## Sheet: Experiment 1
Treatment	REP	Lifetime number of parasitized eggs/female	Emerged parasitoid	Parental longevity	Sex ratio
Droplet of honey	1	151	144	9	0.71
Droplet of honey	2	187	132	15	0.45
Droplet of honey	3	159	112	8	0.883
Droplet of honey	4	218	165	8	0.401515
Droplet of honey	5	176	169	14	0.333333
Droplet of honey	6	188	125	9	0.636364
Droplet of honey	7	196	144	15	0.511
Droplet of honey	8	157	108	3	0.596
Droplet of honey	9	150	119	15	0.67
Droplet of honey	10	116	95	8	0.92
Droplet of honey	11	154	110	10	0.72
Droplet of honey	12	158	142	11	0.674206
Droplet of honey	13	162	136	9	0.85
Droplet of honey	14	148	111	8	0.81
Droplet of honey	15	152	121	10	0.67
Droplet of honey	16	148	106	9	0.798
Droplet of honey	17	158	118	13	0.84
Droplet of honey	18	140	109	9	0.96
Droplet of honey	19	165	128	10	0.729
Droplet of honey	20	226	169	15	0.56
Honey on string	1	140	105	12	0.657104
Honey on string	2	168	124	9	0.608696
Honey on string	3	159	117	12	0.634615
Honey on string	4	160	120	10	0.758607
Honey on string	5	141	99	11	0.763889
Honey on string	6	121	89	9	0.833333
Honey on string	7	157	113	9	0.607323
Honey on string	8	142	104	10	0.697531
Honey on string	9	135	93	10	0.833333
Honey on string	10	169	125	12	0.611854
Honey on string	11	195	134	13	0.683396
Honey on string	12	124	76	11	0.752381
Honey on string	13	153	109	9	0.672609
Honey on string	14	119	97	14	0.595238
Honey on string	15	121	94	7	0.790491
Honey on string	16	132	101	8	0.66613
Honey on string	17	125	91	9	0.577101
Honey on string	18	119	95	10	0.861152
Honey on string	19	138	109	10	0.771
Honey on string	20	151	116	8	0.653
