# Supplementary material for: Improving Telenomus remus (Hymenoptera: Scelionidae) Adoption: Contribution of Different Egg Parasitoid Densities, Fed Adults, and Their Storage for Successful Biological Control of Spodoptera frugiperda (Lepidoptera: Noctuidae)
Source: Insects. 2025 Oct 6;16(10):1032. doi: 10.3390/insects16101032 (PMC12565221; doi:10.3390/insects16101032)
Supplement: Supplementary file 1 [file insects-16-01032-s001.zip › supplementary Table 2 Experiment 2.xlsx]

## Sheet: Experiment 2
Treatment	REP	Lifetime number of parasitized eggs/female	Emerged parasitoid	Parental Longevity	Sex ratio
2 days	1	130	92	11	0.81			Dead adults inside capsules
2 days	2	227	179	15	0.891312			Treatment	REP	Total eggs	emerged	Dead adults inside capsules
2 days	3	179	142	13	0.732488			2 days	1	150	104	4
2 days	4	257	233	8	0.781522			2 days	2	150	98	2
2 days	5	218	199	14	0.79025			2 days	3	150	112	6
2 days	6	182	132	9	0.846735			2 days	4	150	105	1
2 days	7	187	155	15	0.834611			4 days	1	150	119	7
2 days	8	205	195	9	0.773986			4 days	2	150	108	11
2 days	9	218	199	16	0.700392			4 days	3	150	96	9
2 days	10	111	86	8	0.559289			4 days	4	150	125	4
2 days	11	235	194	13	0.818884			6 days	1	150	115	6
2 days	12	189	143	11	0.726804			6 days	2	150	129	12
2 days	13	186	137	9	0.788393			6 days	3	150	92	6
2 days	14	188	158	8	0.808636			6 days	4	150	104	12
2 days	15	190	144	15	0.57841			8 days	1	150	117	9
2 days	16	145	107	9	0.533026			8 days	2	150	109	8
2days	17	184	121	13	0.73088			8 days	3	150	89	6
2 days	18	153	109	9	0.743494			8 days	4	150	135	10
2 days	19	216	185	10	0.658679
2 days	20	267	211	15	0.688472
4 days	1	147	107	11	0.76662
4 days	2	120	87	9	0.9
4 days	3	149	102	12	0.78799
4 days	4	179	128	10	0.624386
4 days	5	127	91	11	0.703297
4 days	6	153	107	9	0.856681
4 days	7	133	96	9	0.69
4 days	8	160	110	10	0.814117
4 days	9	190	122	10	0.913362
4 days	10	117	85	12	0.718781
4 days	11	153	138	13	0.820707
4 days	12	140	120	11	0.821879
4 days	13	134	99	9	0.884127
4 days	14	143	107	12	0.951087
4 days	15	152	110	7	0.882979
4 days	16	148	121	8	0.706427
4 days	17	112	88	9	0.855392
4 days	18	123	97	10	0.788557
4 days	19	146	113	10	0.75
4 days	20	146	102	8	0.805
6 days	1	140	111	3	0.836591
6 days	2	146	102	7	0.509096
6 days	3	92	77	6	0.499679
6 days	4	157	103	10	0.5163
6 days	5	199	162	9	0.534722
6 days	6	45	22	1	0.444444
6 days	7	262	212	9	0.307091
6 days	8	23	22	1	0.782609
6 days	9	233	198	11	0.307143
6 days	10	164	107	11	0.674412
6 days	11	132	104	4	0.387974
6 days	12	28	26	10	0.642857
6 days	13	121	100	10	0.252597
6 days	14	210	162	9	0.318874
6 days	15	188	132	9	0.734732
6 days	16	163	119	7	0.673667
6 days	17	141	107	8	0.788235
6 days	18	241	188	9	0.652056
6 days	19	177	135	5	0.697946
6 days	20	146	101	8	0.650981
8 days	1	108	91	11	0.669797
8 days	2	105	87	5	0.737984
8 days	3	94	69	5	0.59375
8 days	4	67	61	7	0.813193
8 days	5	111	92	5	0.776224
8 days	6	65	52	7	0.808696
8 days	7	115	98	4	0.700684
8 days	8	89	65	8	0.606061
8 days	9	131	110	9	0.654255
8 days	10	80	61	7	0.69152
8 days	11	87	70	7	0.71
8 days	12	48	32	5	0.78
8 days	13	80	57	4	0.61194
8 days	14	101	82	8	0.630682
8 days	15	88	74	12	0.658278
8 days	16	118	92	10	0.636957
8 days	17	65	49	10	0.887865
8 days	18	39	37	6	0.724138
8 days	19	92	77	7	0.738095
8 days	20	49	40	4	0.791667
