# Supplementary material for: Improving Telenomus remus (Hymenoptera: Scelionidae) Adoption: Contribution of Different Egg Parasitoid Densities, Fed Adults, and Their Storage for Successful Biological Control of Spodoptera frugiperda (Lepidoptera: Noctuidae)
Source: Insects. 2025 Oct 6;16(10):1032. doi: 10.3390/insects16101032 (PMC12565221; doi:10.3390/insects16101032)
Supplement: Supplementary file 1 [file insects-16-01032-s001.zip › supplementary Table 3 Experiment 3.xlsx]

## Sheet: Experiment 3
Treatment	Data	Egg mass type	Total_eggs	Parasitized eggs
20	09/may	Sentinel	0	0
20	09/may	Natural	0	0
20	04/may	Sentinel	1150	90
20	04/may	Natural	1000	101
20	03/may	Sentinel	1150	521
20	03/may	Natural	1000	51
20	02/may	Sentinel	1200	0
20	02/may	Natural	1000	79
20	26/apr	Sentinel	1200	129
20	26/apr	Natural	1000	121
20	25/apr	Sentinel	1200	757
20	25/apr	Natural	1000	170
20	24/apr	Sentinel	1240	0
20	24/apr	Natural	1000	0
20	18/apr	Sentinel	1200	92
20	18/apr	Natural	1000	85
20	17/apr	Sentinel	1140	886
20	17/apr	Natural	1060	194
15	09/may	Sentinel	1150	0
15	09/may	Natural	1000	0
15	04/may	Sentinel	1150	254
15	04/may	Natural	1000	0
15	03/may	Sentinel	1150	384
15	03/may	Natural	1000	0
15	02/may	Sentinel	1150	0
15	02/may	Natural	1000	0
15	26/apr	Sentinel	1150	0
15	26/apr	Natural	1000	0
15	25/apr	Sentinel	1150	361
15	25/apr	Natural	1000	0
15	24/apr	Sentinel	1150	52
15	24/apr	Natural	1000	0
15	18/apr	Sentinel	1150	77
15	18/apr	Natural	1000	0
15	17/apr	Sentinel	1150	354
15	17/apr	Natural	1000	0
10	09/may	Sentinel	1150	0
10	09/may	Natural	1000	0
10	04/may	Sentinel	1150	0
10	04/may	Natural	1000	0
10	03/may	Sentinel	1150	227
10	03/may	Natural	1000	0
10	02/may	Sentinel	1150	0
10	02/may	Natural	1000	0
10	26/apr	Sentinel	1150	0
10	26/apr	Natural	1000	0
10	25/apr	Sentinel	1150	169
10	25/apr	Natural	1000	0
10	24/apr	Sentinel	1150	0
10	24/apr	Natural	1000	0
10	18/apr	Sentinel	1150	72
10	18/apr	Natural	1000	0
10	17/apr	Sentinel	1150	341
10	17/apr	Natural	1000	52
5	09/may	Sentinel	1150	91
5	09/may	Natural	1000	0
5	04/may	Sentinel	1150	20
5	04/may	Natural	1000	0
5	03/may	Sentinel	1150	43
5	03/may	Natural	1000	0
5	02/may	Sentinel	1150	0
5	02/may	Natural	1000	0
5	26/apr	Sentinel	1150	33
5	26/apr	Natural	1000	0
5	25/apr	Sentinel	1150	0
5	25/apr	Natural	1000	0
5	24/apr	Sentinel	1150	78
5	24/apr	Natural	1000	0
5	18/apr	Sentinel	1150	25
5	18/apr	Natural	1000	0
5	17/apr	Sentinel	1150	0
5	17/apr	Natural	1000	0
